# Supplementary material for: AMPylation matches BiP activity to client protein load in the endoplasmic reticulum
Source: eLife. 2015 Dec 17;4:e12621. doi: 10.7554/eLife.12621 (PMC4739761; doi:10.7554/eLife.12621)
Supplement: Figure 10—source data 2. — DOI: http://dx.doi.org/10.7554/eLife.12621.025 [file elife-12621-fig10-data2.zip]

Archive with 1 entries (1 files):
- F10S2_D_source.tif
